# Supplementary material for: Anti-BCMA chimeric antigen receptors with fully human heavy-chain-only antigen recognition domains
Source: Nat Commun. 2020 Jan 15;11:283. doi: 10.1038/s41467-019-14119-9 (PMC6962219; doi:10.1038/s41467-019-14119-9)
Supplement: Supplementary file 3 — Source data [file 41467_2019_14119_MOESM3_ESM.xlsx]

## Sheet: Figure 1
Figure 1a
Untransduced	NGFR T cells	11D5-3 T cells
16.9	47	355.2		n=1
				represents reactive T cells from one patient that received anti-BCMA CAR therapy

## Sheet: Figure 2
Figure 2b
11D5-3	FHVH33
12046	4882
18941	25398
7529	11045
5951	4219
9385	8262
9534	7579		n=7
11783	8969		T cells from 7 independent donor T cell cultures were analyzed.
Figure 2c
BCMA-PE conc.	11D5-3-CD8BBZ	FHVH33-CD8BBZ
13.175	11783	8969
3.29375	8415	8032		n=7, figure of one representative experiment.
0.823438	3009	3885			MFI data from one representative experiment
0.205859	945	1186
0.0514648	453	451
0.012866	348	352
BCMA-PE conc.	11D5-3-CD8BBZ	FHVH33-CD8BBZ
13.175	0.825198	0.884255
3.29375	0.589327	0.791876
0.823438	0.210729	0.383023		MFI data normalized to the Bmax of each BCMA CAR T cell culture
0.205859	0.0661811	0.116928
0.0514648	0.0317249	0.0444642
0.012866	0.0243715	0.0347037
Figure 2d
11D5-3	FHVH33
1.1	0.2
1	1.6		n=7
0.3	0.6		T cells from 7 independent donor T cell cultures were analyzed in the experiment outlined in figure 2c.
0.2	0.1
2.1	1.5
0.3	0.2
2.6	1.2
Figure 2e
11D5-3	FHVH33
25.5	49
50.3	60.9
40	47.7		n=4
58.2	63.9		CD4+ T cells from 4 independent donor T cell cultures were analyzed.
Figure 2f
11D5-3	FHVH33
49.6	78.8
62.8	78.1		n=4
55.9	67.9		CD8+ T cells from 4 independent donor T cell cultures used in 2e were analyzed.
68.5	77.1
Figure 2g
11D5-3	FHVH33
22.9	30.7
35.3	21
42.8	39.2
42.8	39.3		n=5
46.3	46		CD4+ T cells from 5 independent donor T cell cultures were analyzed.
Figure 2h
11D5-3	FHVH33
48.4	72.4
61.9	51.6
44.7	49.7		n=5
65.2	81.5		CD8+ T cells from 5 independent donor T cell cultures used in 2h were analyzed.
61.6	62.1
Figure 2i
E:T	SP6-CD828Z		11D5-3-CD8BBZ		FHVH33-CD8BBZ
20:1	6.8	5.6	63.7	66	75.4	79.4
6.7:1	8.3	-1.3	65.1	64.4	66.7	64.3		n=3
2.2:1	9.1	15.9	59.6	62.9	65.1	66.2		Data is one representative experiment out of three experiments performed with three independent donor T cell cultures.
0.7:1	6	14	40.9	43.8	47.9	47

## Sheet: Figure 3
Figure 3a
	11D5-3-CD8BBZ	FHVH33-CD8BBZ	Untransduced
BCMA-K562	73057	73377	891
RPMI8226	28640	24933	252		n=1
MM.1S	15059	16666	235		one experiment from one donor T cell culture.
NGFR-K562	681	482	725		experiment done to see trends in in vitro specificity. Experiment was not used for statistical testing.
CCRF-CEM	253	81	40
T cells alone	265	78	41
Figure 3b
11D5-3	FHVH33
8187	8230
64244	56704		n=4
11163	17184		Data from supernatants from 4 independent donor T cell cocultures were analyzed in the experiment.
21258	11518
Figure 3c
11D5-3	FHVH33
962	1425		n=4
1775	2144		Data from supernatants from Figure 3b were analyzed in the experiment.
919	1626
2731	2988
Figure 3d
11D5-3	FHVH33
705	1568
2998	4716		n=4
276	786		Data from supernatants from Figure 3b were analyzed in the experiment.
1134	955

## Sheet: Figure 4
Figure 4a
28	BB
40.52	49.02
58.88	71.28
70.93	80.23
65.99	86.29		n=10
59.82	74.32		Experiments were done with 10 independent donor T cell cultures
60.16	69.46
51.83	66.63
42.61	57.11
65.4	64
34.4	51.1
Figure 4b
	FHVH33-CD828Z	FHVH33-CD8BBZ	Untransduced
BCMA-K562	61065	73441	269
RPMI8226	42336	52478	277
NGFR-K562	222	300	290
CCRF-CEM	56	99	41		n=1
A549	117	131	93		one experiment from one donor T cell culture.
COLO205	8	21	8		experiment done to see trends in in vitro specificity. Experiment was not used for statistical testing.
HEPG2	70	105	63
T cells alone	17	72	13
Figure 4c
E:T	SP6-CD828Z		FHVH33-CD828Z		FHVH33-CD8BBZ
20:1	14.3	18.8	89.2	91.8	82.2	81.8		n=3
6.7:1	16.4	14.4	93.1	91.7	79.9	81.5		Data is one representative experiment out of three experiments performed with three independent donor T cell cultures.
2.2:1	19.4	17	82.9	76	68	70.6
0.7:1	20.2	21.8	59.2	61.4	51.1	53.8
Figure 4d
28	BB
37.8	30.7
10.1	21		n=6
37.6	39.2		CD4+ T cells from 6 independent donor T cell cultures were analyzed.
53.9	39.3
45.7	46
51.3	49.1
Figure 4e
28	BB
78	72.4
49.2	51.6
47.5	49.7		n=6
90.3	81.5		CD8+ T cells from 6 independent donor T cell cultures used in 4d were analyzed.
63.1	62.1
79.3	77.7
Figure 4f
28	BB
9969	4847
6556	8230		n=7
52865	56704		Data from supernatants from 7 independent donor T cell cocultures were analyzed in the experiment.
37012	44689
83147	95651
15185	17184
64876	69335
Figure 4g
28	BB
4272	1191
1129	1425
2053	2144		n=7
2722	3238		Data from supernatants from Figure 4f were analyzed in the experiment.
4221	4520
1701	1626
1013	1467
Figure 4h
28	BB
953	413
1010	1568		n=5
3147	4716		Data from supernatants from 5 independent donor T cell cocultures were analyzed in the experiment.
819	2466
319	786

## Sheet: Figure 5
Figure 5a
28	BB
2	1.6
0.1	3.8
1	2.2		n=6
2.6	3.7		Experiments were done with 6 independent donor T cell cultures
1.8	2.7
1.6	4
Figure 5b
28	BB
0.1	0.2
0.1	0.2
0.2	0.4		n=6
0.1	0.5		Data from experiments with the same 6 independent donor T cell cultures indicated in Figure 5a
0.1	0.6
0.1	0.5
Figure 5c
28 CD4	28 CD8	BB CD4	BB CD8
49.2	65.9	35.2	28.6
90.8	92	66.9	68.5		n=5
85.8	85.4	47	52.2		Experiments were done with 5 independent donor T cell cultures
85.4	85.2	56.5	69.5
52.5	63.8	46.4	51.7
Figure 5d
28	BB
13	71
5	52		n=4
1	14		Experiments were done with 4 independent donor T cell cultures
14	55
Figure 5e
28	BB
51.4	18.2
31.8	7.4		n=4
59.2	38.5		Data from experiments with the same 4 independent donor T cell cultures indicated in Figure 5d
73.3	58.2
Figure 5f
28	BB
0.217158	7.1913
0.107358	4.96528
0.245059	1.17632		n=6
0.173745	8.23711		Data from experiments with the same 6 independent donor T cell cultures indicated in Figure 5a
0.478537	3.27189
0.0176211	10.5373

## Sheet: FIgure 6
Figure 6b left
Days Post Infusion	Untreated		SP6-CD828Z		11D5-3-CD8BBZ		FHVH33-CD828Z		FHVH33-CD8BBZ
0	23	1.45394	23.5	1.50136	23.3	1.49128	23.8	1.5209	23.8	1.47832
3	55	5.33762	54	5.27887	66.4	7.87436	65.3	4.89924	61.1	5.68796
6	146.6	12.1193	79.5	19.4909	95.2	14.0653	65.5	7.29074	69.5	9.00954
9	226.5	18.6677	213.9	24.0827	25.6	2.29224	23	5.11818	31.6	4.87302
12					6.7	1.81984	6	1.78815	6.2	1.12852
15					1	0.625906	0.5	0.546	1.4	0.633341		One representative experiment from two independent in vivo experiments
18					0	0	0	0	0	0
21					0	0	0	0	0	0
24					0	0	0	0	0	0
27					0	0	0	0	0	0
30					0	0	0	0	0	0
33					0	0	0	0	0	0
36					0	0	0	0	0	0
39					0	0	0	0	0	0
Figure 6b right
Mouse	Day of Sacrifice or censuring	FHVH33-CD8BBZ	FHVH33-CD828Z	11D5-3-CD8BBZ	SP6-CD828Z	Untreated
1260 33BB	39	0
1261 33BB	39	0
1262 33BB	39	0
1263 33BB	39	0
1264 33BB	39	0
1255 3328	39		0					1=sacrifice
1256 3328	39		0					0=censuring
1278 3328	39		0
1258 3328	39		0
1259 3328	39		0
1265 11DBB	39			0
1276 11DBB	39			0
1267 11DBB	39			0
1268 11DBB	39			0				survival data from the experiment outlined in Figure 6b
1269 11DBB	39			0
1250 SP6	9				1
1251 SP6	9				1
1252 SP6	12				1
1275 SP6	15				1
1254 SP6	15				1
1270 UT	9					1
1271 UT	12					1
1272 UT	9					1
1273 UT	9					1
1274 UT	9					1
Figure 6c left
Days Post Infusion	Untreated		SP6-CD828Z		11D5-3-CD8BBZ		FHVH33-CD828Z		FHVH33-CD8BBZ
0	17.3	1.26975	20.9	4.16164	17.3	1.34732	17.4	1.77724	18.4	2.07978
3	40.8	3.09487	40	4.92737	48.1	3.29211	42.7	4.29986	38.6	3.31708
6	78	6.95074	74.8	9.9258	70.9	2.98936	37.4	3.14178	46.2	7.9745
9	113.3	4.34929	101.9	11.0465	34.5	4.30565	7.9	1.79882	13.3	3.22948
12					9.6	4.86951	0.3	0.3108	2.8	1.37522
15					3.8	2.01766	0	0	1.4	0.923854
18					0.2	0.222	0	0	0	0
21					0	0	0	0	0	0
24					0	0	0	0	0	0
27					0	0	0	0	0	0
30					0	0	0	0	0	0
33					0	0	0	0	0	0
36					0	0	0	0	0	0
39					0	0	0	0	0	0
Figure 6c right
Mouse	Day of Sacrifice or Censuring	FHVH33-CD8BBZ	FHVH33-CD828Z	11D5-3-CD8BBZ	SP6-CD828Z	Untreated
1342	39	0
1344	39	0
1360	39	0
1361	39	0
1363	39	0
1345	39		0
1346	39		0
1348	39		0
1362	39		0
1364	39		0
1335	39			0					survival data from the experiment outlined in Figure 6c
1341	39			0
1350	39			0
1354	39			0					1=sacrifice
1358	39			0					0=censuring
1340	9				1
1343	15				1
1352	15				1
1353	21				1
1359	18				1
1336	9					1
1338	15					1
1339	9					1
1351	12					1
1355	12					1
Figure 6d
FHVH33-CD828Z	FHVH33-CD8BBZ
1337	40201
1546	12675891
48859	221764
1444	73771
5017	22790		n=8
4080	967528		Data from eight mouse spleens. CD4+CAR+
3826	231444
298	33721
Figure 6e
FHVH33-CD828Z	FHVH33-CD8BBZ
13419	83694
3873	4482831
106483	272161
5196	81078		n=8
3655	46748		Data from eight mouse spleens in 6d but analyzed for CD8+CAR+
546	120456
961	25529
297	21695

## Sheet: Supp 2
Supp Figure 2b
Supp. Figure 2c
11D5-3	FHVH33
25.65	28.87
37.52	50.43	BCMA-K562
32.7	44.5
10.88	20.29
37.15	49.71
11D5-3	FHVH33
22.05	25.17
25.42	31.43
17.4	23.3	RPMI8226
8.06	14.29
22.25	30.21
11D5-3	FHVH33
18.45	22.37
23.12	25.53	L363
10.4	10.6
6.54	12.89
16.45	22.31
11D5-3	FHVH33
15.55	16.67
24.42	22.63	Toledo
10	10.6
3.98	7.73
9.05	9.31

## Sheet: Supp 3
Supp. Figure 3a
11D5-3-CD8BBZ CD4	FHVH33-CD8BBZ CD4
25.6	39.8
54.3	47		n=4
67.3	66.9		T cells from 4 independent donor T cell cultures were analyzed.
41.68	56.5
11D5-3-CD8BBZ CD8	FHVH33-CD8BBZ CD8
69	45.3
21.6	18.42
70.4	52.2		n=5
69.27	68.47		T cells from 5 independent donor T cell cultures were analyzed.
55.27	69.5
Supp. Figure 3b
11D5-3-CD8BBZ CD4	11D5-3-CD8BBZ CD8	FHVH33-CD8BBZ CD4	FHVH33-CD8BBZ CD8
	12.5		18.4
1.2	8.8	-3.1	-14.3
19.4	19.7	14.6	6.6
6.9	5.1	11.5	8.5
25.4	11.72	21.7	8.4

## Sheet: Supp 4
Supp Figure 4a
11D5-3	FHVH33
3	2.7		n=3
3.3	4		T cells from 3 independent donor T cell cultures were analyzed.
2.6	2.4
Supp Figure 4b
11D5-3	FHVH33
0.9	0.6		n=3
0.3	0.5		T cells from 3 independent donor T cell cultures were analyzed from experiments in Supp Figure 4a
0.4	0.4

## Sheet: Supp 5
Supp Figure 5a
11D5-3-CD828Z CD4	11D5-3-CD828Z CD8	FHVH33-CD828Z CD4	FHVH33-CD828Z CD8
37.5	42	38.11	49.8
38.52	42.06	42.4	56.21
28.8	35.2	48.9	64.5		n=6
32.1	41.92	48.4	67.1		T cells from 6 independent donor T cell cultures were analyzed.
38.84	48.9	71.18	87.17		Annexin V+
27.42	51.54	54.35	74.61
Supp Figure 5b
11D5-3-CD828Z CD4	11D5-3-CD828Z CD8	FHVH33-CD828Z CD4	FHVH33-CD828Z CD8
2.6	2.2	3.7	0.7
3.2	2.1	4.4	3.4
8.3	5.9	22.3	21.3
6.2	0.1	13	17.2		n=6
2.6	-3.6	30.11	20.6		T cells from 6 independent donor T cell cultures were analyzed from experiments in Supp Figure 5a.
17.5	10	21.8	17		CAR+ with NGFR-K562 stimulation minus CAR+ with BCMA-K562 stimulation

[truncated: 10 more sheets: Supp 7, Supp 8, Supp 9, Supp 10, Supp 11, Supp 12, Supp 13, Supp 14, Supp 16, Supp 17]
